# Supplementary material for: Evaluation of Immunogenicity and Clinical Protection of SARS-CoV-2 S1 and N Antigens in Syrian Golden Hamster
Source: Vaccines (Basel). 2022 Nov 24;10(12):1996. doi: 10.3390/vaccines10121996 (PMC9781188; doi:10.3390/vaccines10121996)
Supplement: Supplementary file 1 [file vaccines-10-01996-s001.zip]

Archive with 1 entries (1 files):
- vaccines-2009342-supplementary.pdf
